# Supplementary material for: Outbreak of Salmonella enterica subsp. enterica Serovar Napoli on a Dairy Cow Farm
Source: Animals (Basel). 2025 Jan 2;15(1):79. doi: 10.3390/ani15010079 (PMC11718894; doi:10.3390/ani15010079)
Supplement: Supplementary file 1 [file animals-15-00079-s001.zip › Supplementary tables.xlsx]

## Sheet: supplementary Table S1
Supplemtary Table S1: results of in silico AMR gene analysis.
Resistance gene	aac(6')-Iaa	blaTEM-1B
Identity	97.26	100
Alignment Length/Gene Length	438/438	861/861
Coverage	100	100
Position in reference	1..439	1..862
Phenotype	Amikacin, Tobramycin	Amoxicillin, Ampicillin, Cephalothin, Piperacillin, Ticarcillin
Accession no.	NC_003197	AY458016
2022-266440-006-01.fasta	X
2022-281858-004-01.fasta	X	X
2022-289262-003-01.fasta	X
2022-341907-001-01.fasta	X
2022-401316-001-01.fasta	X
2022-408430-001-01.fasta	X
2022-411603-001-01.fasta	X
2022-419933-001-01.fasta	X
2022-421902-001-01.fasta	X
2022-421902-002-01.fasta	X
2022-421902-004-01.fasta	X
2022-421902-005-01.fasta	X
2022-421902-006-01.fasta	X
2022-421902-007-01.fasta	X
2022-421902-008-01.fasta	X
2022-421902-009-01.fasta	X
2022-421902-010-01.fasta	X
2023-000448-001-01.fasta	X
2023-017394-001-01.fasta	X
2023-096733-001-01.fasta	X
2023-096733-002-01.fasta	X
2023-096733-005-01.fasta	X

## Sheet: Supplementary Table S2
Supplementary Table S2: results of in silico virulence gene analysis. The table reports, for each virulence gene, the name, its function and wheter the gene is absent (indicated as ".") or present (in which case the %COVERAGE is reported) in each genome analysed.
gene	funtion	2022-266440-006-01.fasta	2022-281858-004-01.fasta	2022-289262-003-01.fasta	2022-341907-001-01.fasta	2022-401316-001-01.fasta	2022-408430-001-01.fasta	2022-411603-001-01.fasta	2022-419933-001-01.fasta	2022-421902-001-01.fasta	2022-421902-002-01.fasta	2022-421902-004-01.fasta	2022-421902-005-01.fasta	2022-421902-006-01.fasta	2022-421902-007-01.fasta	2022-421902-008-01.fasta	2022-421902-009-01.fasta	2022-421902-010-01.fasta	2023-000448-001-01.fasta	2023-017394-001-01.fasta	2023-096733-001-01.fasta	2023-096733-002-01.fasta	2023-096733-005-01.fasta
cdtB	(cdtB) cytolethal distending toxin B [CdtB (VF0407)] [Salmonella enterica subsp. enterica serovar Typhi str. CT18]	100.00	100.00	100.00	100.00	100.00	100.00	100.00	100.00	100.00	100.00	100.00	100.00	100.00	100.00	100.00	100.00	100.00	100.00	100.00	100.00	100.00	100.00
csgA	(csgA) curlin major subunit CsgA [Agf (VF0103)] [Salmonella enterica subsp. enterica serovar Typhimurium str. LT2]	100.00	100.00	100.00	100.00	100.00	100.00	100.00	100.00	100.00	100.00	100.00	100.00	100.00	100.00	100.00	100.00	100.00	100.00	100.00	100.00	100.00	100.00
csgB	(csgB) minor curlin subunit precursor curli nucleator protein CsgB [Agf (VF0103)] [Salmonella enterica subsp. enterica serovar Typhimurium str. LT2]	100.00	100.00	100.00	100.00	100.00	100.00	100.00	100.00	100.00	100.00	100.00	100.00	100.00	100.00	100.00	100.00	100.00	100.00	100.00	100.00	100.00	100.00
csgC	(csgC) curli assembly protein CsgC [Agf (VF0103)] [Salmonella enterica subsp. enterica serovar Typhimurium str. LT2]	100.00	100.00	100.00	100.00	100.00	100.00	100.00	100.00	100.00	100.00	100.00	100.00	100.00	100.00	100.00	100.00	100.00	100.00	100.00	100.00	100.00	100.00
csgD	(csgD) DNA-binding transcriptional regulator CsgD [curli fibers/thin aggregative fimbriae (AGF) (AI094)] [Salmonella enterica subsp. enterica serovar Typhimurium str. LT2]	100.00	100.00	100.00	100.00	100.00	100.00	100.00	100.00	100.00	100.00	100.00	100.00	100.00	100.00	100.00	100.00	100.00	100.00	100.00	100.00	100.00	100.00
csgE	(csgE) curli production assembly/transport protein CsgE [Agf (VF0103)] [Salmonella enterica subsp. enterica serovar Typhimurium str. LT2]	100.00	100.00	100.00	100.00	100.00	100.00	100.00	100.00	100.00	100.00	100.00	100.00	100.00	100.00	100.00	100.00	100.00	100.00	100.00	100.00	100.00	100.00
csgF	(csgF) curli production assembly/transport protein CsgF [Agf (VF0103)] [Salmonella enterica subsp. enterica serovar Typhimurium str. LT2]	100.00	100.00	100.00	100.00	100.00	100.00	100.00	100.00	100.00	100.00	100.00	100.00	100.00	100.00	100.00	100.00	100.00	100.00	100.00	100.00	100.00	100.00
csgG	(csgG) curli production assembly/transport protein CsgG [Agf (VF0103)] [Salmonella enterica subsp. enterica serovar Typhimurium str. LT2]	100.00	100.00	100.00	100.00	100.00	100.00	100.00	100.00	100.00	100.00	100.00	100.00	100.00	100.00	100.00	100.00	100.00	100.00	100.00	100.00	100.00	100.00
entA	(entA) 23-dihydro-23-dihydroxybenzoate dehydrogenase [Enterobactin (VF0228)] [Escherichia coli CFT073]	97.46	97.46	97.46	97.46	97.46	97.46	97.46	97.46	97.46	97.46	97.46	97.46	97.46	97.46	97.46	97.46	97.46	97.46	97.46	97.46	97.46	97.46
entB	(entB) isochorismatase [Enterobactin (VF0228)] [Escherichia coli CFT073]	99.18	99.18	99.18	99.18	99.18	99.18	99.18	99.18	99.18	99.18	99.18	99.18	99.18	99.18	99.18	99.18	99.18	99.18	99.18	99.18	99.18	99.18
fepC	(fepC) ferrienterobactin ABC transporter ATPase [Enterobactin (VF0228)] [Escherichia coli CFT073]	96.45	96.45	96.45	96.45	96.45	96.45	96.45	96.45	96.45	96.45	96.45	96.45	96.45	96.45	96.45	96.45	96.45	96.45	96.45	96.45	96.45	96.45
fepG	(fepG) iron-enterobactin ABC transporter permease [Enterobactin (VF0228)] [Escherichia coli CFT073]	91.54	91.54	91.54	91.54	91.54	91.54	91.54	91.54	91.54	91.54	91.54	91.54	91.54	91.54	91.54	91.54	91.54	91.54	91.54	91.54	91.54	91.54
fimC	(fimC) chaperone protein FimC [Type 1 fimbriae (VF0102)] [Salmonella enterica subsp. enterica serovar Typhimurium str. LT2]	100.00	100.00	100.00	100.00	100.00	100.00	100.00	100.00	100.00	100.00	100.00	100.00	100.00	100.00	100.00	100.00	100.00	100.00	100.00	100.00	100.00	100.00
fimD	(fimD) usher protein FimD [Type 1 fimbriae (VF0102)] [Salmonella enterica subsp. enterica serovar Typhimurium str. LT2]	100.00	100.00	100.00	100.00	100.00	100.00	100.00	100.00	100.00	100.00	100.00	100.00	100.00	100.00	100.00	100.00	100.00	100.00	100.00	100.00	100.00	100.00
fimF	(fimF) type I fimbriae adaptor protein FimF [Type 1 fimbriae (VF0102)] [Salmonella enterica subsp. enterica serovar Typhimurium str. LT2]	100.00	100.00	100.00	100.00	100.00	100.00	100.00	100.00	100.00	100.00	100.00	100.00	100.00	100.00	100.00	100.00	100.00	100.00	100.00	100.00	100.00	100.00
fimH	(fimH) type I fimbriae minor fimbrial subunit FimH adhesin [Type 1 fimbriae (VF0102)] [Salmonella enterica subsp. enterica serovar Typhimurium str. LT2]	100.00	100.00	100.00	100.00	100.00	100.00	100.00	100.00	100.00	100.00	100.00	100.00	100.00	100.00	100.00	100.00	100.00	100.00	100.00	100.00	100.00	100.00
fimI	(fimI) fimbrial protein internal segment [Type 1 fimbriae (VF0102)] [Salmonella enterica subsp. enterica serovar Typhimurium str. LT2]	100.00	100.00	100.00	100.00	100.00	100.00	100.00	100.00	100.00	100.00	100.00	100.00	100.00	100.00	100.00	100.00	100.00	100.00	100.00	100.00	100.00	100.00
invA	(invA) type III secretion system major export apparatus protein InvA [TTSS(SPI-1 encode) (VF0116)] [Salmonella enterica subsp. enterica serovar Typhimurium str. LT2]	100.00	100.00	100.00	100.00	100.00	100.00	100.00	100.00	100.00	100.00	100.00	100.00	100.00	100.00	100.00	100.00	100.00	100.00	100.00	100.00	100.00	100.00
invB	(invB) type III secretion system protein InvB [TTSS(SPI-1 encode) (VF0116)] [Salmonella enterica subsp. enterica serovar Typhimurium str. LT2]	100.00	100.00	100.00	100.00	100.00	100.00	100.00	100.00	100.00	100.00	100.00	100.00	100.00	100.00	100.00	100.00	100.00	100.00	100.00	100.00	100.00	100.00
invC	(invC) type III secretion system ATPase InvC [TTSS(SPI-1 encode) (VF0116)] [Salmonella enterica subsp. enterica serovar Typhimurium str. LT2]	100.00	100.00	100.00	100.00	100.00	100.00	100.00	100.00	100.00	100.00	100.00	100.00	100.00	100.00	100.00	100.00	100.00	100.00	100.00	100.00	100.00	100.00
invE	(invE) type III secretion system gatekeeper invE [TTSS(SPI-1 encode) (VF0116)] [Salmonella enterica subsp. enterica serovar Typhimurium str. LT2]	100.00	100.00	100.00	100.00	100.00	100.00	100.00	100.00	100.00	100.00	100.00	100.00	100.00	100.00	100.00	100.00	100.00	100.00	100.00	100.00	100.00	100.00
invF	(invF) type III secretion system regulatory protein InvF [TTSS(SPI-1 encode) (VF0116)] [Salmonella enterica subsp. enterica serovar Typhimurium str. LT2]	100.00	100.00	100.00	100.00	100.00	100.00	100.00	100.00	100.00	100.00	100.00	100.00	100.00	100.00	100.00	100.00	100.00	100.00	100.00	100.00	100.00	100.00
invG	(invG) type III secretion system secretin invG [TTSS(SPI-1 encode) (VF0116)] [Salmonella enterica subsp. enterica serovar Typhimurium str. LT2]	100.00	100.00	100.00	100.00	100.00	100.00	100.00	100.00	100.00	100.00	100.00	100.00	100.00	100.00	100.00	100.00	100.00	100.00	100.00	100.00	100.00	100.00
invH	(invH) type III secretion system pilotin invG [TTSS(SPI-1 encode) (VF0116)] [Salmonella enterica subsp. enterica serovar Typhimurium str. LT2]	100.00	100.00	100.00	100.00	100.00	100.00	100.00	100.00	100.00	100.00	100.00	100.00	100.00	100.00	100.00	100.00	100.00	100.00	100.00	100.00	100.00	100.00
invI	(invI) type III secretion system stalk protein InvI [TTSS(SPI-1 encode) (VF0116)] [Salmonella enterica subsp. enterica serovar Typhimurium str. LT2]	100.00	100.00	100.00	100.00	100.00	100.00	100.00	100.00	100.00	100.00	100.00	100.00	100.00	100.00	100.00	100.00	100.00	100.00	100.00	100.00	100.00	100.00
invJ	(invJ) type III secretion system needle length regulator InvJ [TTSS(SPI-1 encode) (VF0116)] [Salmonella enterica subsp. enterica serovar Typhimurium str. LT2]	100.00	100.00	100.00	100.00	100.00	100.00	100.00	100.00	100.00	100.00	100.00	100.00	100.00	100.00	100.00	100.00	100.00	100.00	100.00	100.00	100.00	100.00
mgtB	(mgtB) Mg2+ transport protein [MgtBC (VF0106)] [Salmonella enterica subsp. enterica serovar Typhimurium str. LT2]	100.00	100.00	100.00	100.00	100.00	100.00	100.00	100.00	100.00	100.00	100.00	100.00	100.00	100.00	100.00	100.00	100.00	100.00	100.00	100.00	100.00	100.00
mgtC	(mgtC) Mg2+ transport protein [MgtBC (VF0106)] [Salmonella enterica subsp. enterica serovar Typhimurium str. LT2]	100.00	100.00	100.00	100.00	100.00	100.00	100.00	100.00	100.00	100.00	100.00	100.00	100.00	100.00	100.00	100.00	100.00	100.00	100.00	100.00	100.00	100.00
mig-14	(mig-14) antimicrobial peptide resistance protein Mig-14 [Mig-14 (VF0395)] [Salmonella enterica subsp. enterica serovar Typhimurium str. LT2]	100.00	100.00	100.00	100.00	100.00	100.00	100.00	100.00	100.00	100.00	100.00	100.00	100.00	100.00	100.00	100.00	100.00	100.00	100.00	100.00	100.00	100.00
ompA	(ompA) outer membrane protein A [OmpA (VF0236)] [Escherichia coli O18:K1:H7 str. RS218]	100.00	100.00	100.00	100.00	100.00	100.00	100.00	100.00	100.00	100.00	100.00	100.00	100.00	100.00	100.00	100.00	100.00	100.00	100.00	100.00	100.00	100.00
orgA	(orgA) type III secretion system accessory cytosolic protein OrgA [SPI-1 encoded T3SS (SS010)] [Salmonella enterica subsp. enterica serovar Typhimurium str. LT2]	100.00	100.00	100.00	100.00	100.00	100.00	100.00	100.00	100.00	100.00	100.00	100.00	100.00	100.00	100.00	100.00	100.00	100.00	100.00	100.00	100.00	100.00
orgB	(orgB) type III secretion system stator OrgB [TTSS(SPI-1 encode) (VF0116)] [Salmonella enterica subsp. enterica serovar Typhimurium str. LT2]	100.00	100.00	100.00	100.00	100.00	100.00	100.00	100.00	100.00	100.00	100.00	100.00	100.00	100.00	100.00	100.00	100.00	100.00	100.00	100.00	100.00	100.00
orgC	(orgC) type III secretion system effector OrgC [SPI-1 encoded T3SS (SS010)] [Salmonella enterica subsp. enterica serovar Typhimurium str. LT2]	100.00	100.00	100.00	100.00	100.00	100.00	100.00	100.00	100.00	100.00	100.00	100.00	100.00	100.00	100.00	100.00	100.00	100.00	100.00	100.00	100.00	100.00
pipB	(pipB) type III secretion system effector PipB [SPI-2 encoded T3SS (SS021)] [Salmonella enterica subsp. enterica serovar Typhimurium str. LT2]	100.00	100.00	100.00	100.00	100.00	100.00	100.00	100.00	100.00	100.00	100.00	100.00	100.00	100.00	100.00	100.00	100.00	100.00	100.00	100.00	100.00	100.00
pipB2	(pipB2) type III secretion system effector PipB3 [SPI-2 encoded T3SS (SS021)] [Salmonella enterica subsp. enterica serovar Typhimurium str. LT2]	100.00	100.00	100.00	100.00	100.00	100.00	100.00	100.00	100.00	100.00	100.00	100.00	100.00	100.00	100.00	100.00	100.00	100.00	100.00	100.00	100.00	100.00
prgH	(prgH) type III secretion system outer MS ring protein PrgH [TTSS(SPI-1 encode) (VF0116)] [Salmonella enterica subsp. enterica serovar Typhimurium str. LT2]	100.00	100.00	100.00	100.00	100.00	100.00	100.00	100.00	100.00	100.00	100.00	100.00	100.00	100.00	100.00	100.00	100.00	100.00	100.00	100.00	100.00	100.00
prgI	(prgI) type III secretion system needle filament protein PrgI [TTSS(SPI-1 encode) (VF0116)] [Salmonella enterica subsp. enterica serovar Typhimurium str. LT2]	100.00	100.00	100.00	100.00	100.00	100.00	100.00	100.00	100.00	100.00	100.00	100.00	100.00	100.00	100.00	100.00	100.00	100.00	100.00	100.00	100.00	100.00
prgJ	(prgJ) type III secretion system inner rod protein PrgJ [TTSS(SPI-1 encode) (VF0116)] [Salmonella enterica subsp. enterica serovar Typhimurium str. LT2]	100.00	100.00	100.00	100.00	100.00	100.00	100.00	100.00	100.00	100.00	100.00	100.00	100.00	100.00	100.00	100.00	100.00	100.00	100.00	100.00	100.00	100.00
prgK	(prgK) type III secretion system inner MS ring protein PrgK [TTSS(SPI-1 encode) (VF0116)] [Salmonella enterica subsp. enterica serovar Typhimurium str. LT2]	100.00	100.00	100.00	100.00	100.00	100.00	100.00	100.00	100.00	100.00	100.00	100.00	100.00	100.00	100.00	100.00	100.00	100.00	100.00	100.00	100.00	100.00
ratB	(ratB) putative outer membrane protein [RatB (VF0399)] [Salmonella enterica subsp. enterica serovar Typhimurium str. LT2]	98.69	98.69	93.32	98.69	98.69	98.69	98.69	98.69	93.47	98.69	98.69	98.69	98.69	98.69	93.38	93.32	98.69	98.69	98.69	98.69	98.69	98.69
shdA	(shdA) AIDA autotransporter-like protein [ShdA (VF0398)] [Salmonella enterica subsp. enterica serovar Typhimurium str. LT2]	83.50	83.50	83.50	83.50	83.50	83.50	83.50	83.50	83.50	83.50	83.50	83.50	83.50	83.50	83.50	83.50	83.50	.	83.50	83.50	83.50	83.50
sicA	(sicA) chaparone for SipC and SipB [TTSS(SPI-1 encode) (VF0116)] [Salmonella enterica subsp. enterica serovar Typhimurium str. LT2]	100.00	100.00	100.00	100.00	100.00	100.00	100.00	100.00	100.00	100.00	100.00	100.00	100.00	100.00	100.00	100.00	100.00	100.00	100.00	100.00	100.00	100.00
sicP	(sicP) chaparone for SptP [TTSS(SPI-1 encode) (VF0116)] [Salmonella enterica subsp. enterica serovar Typhimurium str. LT2]	100.00	100.00	100.00	100.00	100.00	100.00	100.00	100.00	100.00	100.00	100.00	100.00	100.00	100.00	100.00	100.00	100.00	100.00	100.00	100.00	100.00	100.00
sifA	(sifA) type III secretion system effector SifA N-terminal SKIP-binding domain C-terminal guanine nucleotide exchange factor activity [TTSS(SPI-2 encode) (VF0321)] [Salmonella enterica subsp. enterica serovar Typhimurium str. LT2]	100.00	100.00	100.00	100.00	100.00	100.00	100.00	100.00	100.00	100.00	100.00	100.00	100.00	100.00	100.00	100.00	100.00	100.00	100.00	100.00	100.00	100.00
sifB	(sifB) type III secretion system effector SifB [SPI-2 encoded T3SS (SS021)] [Salmonella enterica subsp. enterica serovar Typhimurium str. LT2]	100.00	100.00	100.00	100.00	100.00	100.00	100.00	100.00	100.00	100.00	100.00	100.00	100.00	100.00	100.00	100.00	100.00	100.00	100.00	100.00	100.00	100.00
sinH	(sinH) intimin-like protein [SinH (VF0400)] [Salmonella enterica subsp. enterica serovar Typhimurium str. LT2]	100.00	100.00	100.00	100.00	100.00	100.00	100.00	100.00	100.00	100.00	100.00	100.00	100.00	100.00	100.00	100.00	100.00	100.00	100.00	100.00	100.00	100.00
sipA/sspA	(sipA/sspA) type III secretion system effector SipA actin polymerizing activity [TTSS(SPI-1 encode) (VF0116)] [Salmonella enterica subsp. enterica serovar Typhimurium str. LT2]	100.00	100.00	100.00	100.00	100.00	100.00	100.00	100.00	100.00	100.00	100.00	100.00	100.00	100.00	100.00	100.00	100.00	100.00	100.00	100.00	100.00	100.00
sipB/sspB	(sipB/sspB) type III secretion system hydrophilic translocator pore protein SipB [TTSS(SPI-1 encode) (VF0116)] [Salmonella enterica subsp. enterica serovar Typhimurium str. LT2]	100.00	100.00	100.00	100.00	100.00	100.00	100.00	100.00	100.00	100.00	100.00	100.00	100.00	100.00	100.00	100.00	100.00	100.00	100.00	100.00	100.00	100.00
sipC/sspC	(sipC/sspC) type III secretion system hydrophilic translocator pore protein SipC [TTSS(SPI-1 encode) (VF0116)] [Salmonella enterica subsp. enterica serovar Typhimurium str. LT2]	100.00	100.00	100.00	100.00	100.00	100.00	100.00	100.00	100.00	100.00	100.00	100.00	100.00	100.00	100.00	100.00	100.00	100.00	100.00	100.00	100.00	100.00
sipD	(sipD) type III secretion system hydrophilic translocator needle tip protein SipD [TTSS(SPI-1 encode) (VF0116)] [Salmonella enterica subsp. enterica serovar Typhimurium str. LT2]	99.03	99.03	99.03	99.03	99.03	99.03	99.03	99.03	99.03	99.03	99.03	99.03	99.03	99.03	99.03	99.03	99.03	99.03	99.03	99.03	99.03	99.03
slrP	(slrP) type III secretion system effector SlrP E3 ubiquitin ligase [TTSS(SPI-1 encode) (VF0116)] [Salmonella enterica subsp. enterica serovar Typhimurium str. LT2]	100.00	100.00	100.00	100.00	100.00	100.00	100.00	100.00	100.00	100.00	100.00	100.00	100.00	100.00	100.00	100.00	100.00	100.00	100.00	100.00	100.00	100.00
sopA	(sopA) type III secretion system effector SopA E3 ubiquitin ligase [TTSS(SPI-1 encode) (VF0116)] [Salmonella enterica subsp. enterica serovar Typhimurium str. LT2]	99.79	99.79	99.79	99.79	99.79	99.79	99.79	99.79	99.79	99.79	99.79	99.79	99.79	99.79	99.79	99.79	99.79	99.79	99.79	99.79	99.79	99.79
sopB/sigD	(sopB/sigD) type III secretion system effector SopB phosphoinositide phosphatase [TTSS(SPI-1 encode) (VF0116)] [Salmonella enterica subsp. enterica serovar Typhimurium str. LT2]	100.00	100.00	100.00	100.00	100.00	100.00	100.00	100.00	100.00	100.00	100.00	100.00	100.00	100.00	100.00	100.00	100.00	100.00	100.00	100.00	100.00	100.00
sopD	(sopD) type III secretion system effector SopD [TTSS(SPI-1 encode) (VF0116)] [Salmonella enterica subsp. enterica serovar Typhimurium str. LT2]	100.00	100.00	100.00	100.00	100.00	100.00	100.00	100.00	100.00	100.00	100.00	100.00	100.00	100.00	100.00	100.00	100.00	100.00	100.00	100.00	100.00	100.00
sopD2	(sopD2) type III secretion system effector SopD2 [SPI-2 encoded T3SS (SS021)] [Salmonella enterica subsp. enterica serovar Typhimurium str. LT2]	100.00	100.00	100.00	100.00	100.00	100.00	100.00	100.00	100.00	100.00	100.00	100.00	100.00	100.00	100.00	100.00	100.00	100.00	100.00	100.00	100.00	100.00
sopE2	(sopE2) type III secretion system effector SopE2 guanine nucleotide exchange factor [TTSS(SPI-1 encode) (VF0116)] [Salmonella enterica subsp. enterica serovar Typhimurium str. LT2]	100.00	100.00	100.00	100.00	100.00	100.00	100.00	100.00	100.00	100.00	100.00	100.00	100.00	100.00	100.00	100.00	100.00	100.00	100.00	100.00	100.00	100.00
spaO	(spaO) type III secretion system C ring protein SpaO [TTSS(SPI-1 encode) (VF0116)] [Salmonella enterica subsp. enterica serovar Typhimurium str. LT2]	100.00	100.00	100.00	100.00	100.00	100.00	100.00	100.00	100.00	100.00	100.00	100.00	100.00	100.00	100.00	100.00	100.00	100.00	100.00	100.00	100.00	100.00
spaP	(spaP) type III secretion system minor export apparatus protein SpaP [TTSS(SPI-1 encode) (VF0116)] [Salmonella enterica subsp. enterica serovar Typhimurium str. LT2]	100.00	100.00	100.00	100.00	100.00	100.00	100.00	100.00	100.00	100.00	100.00	100.00	100.00	100.00	100.00	100.00	100.00	100.00	100.00	100.00	100.00	100.00
spaQ	(spaQ) type III secretion system minor export apparatus protein SpaQ [TTSS(SPI-1 encode) (VF0116)] [Salmonella enterica subsp. enterica serovar Typhimurium str. LT2]	100.00	100.00	100.00	100.00	100.00	100.00	100.00	100.00	100.00	100.00	100.00	100.00	100.00	100.00	100.00	100.00	100.00	100.00	100.00	100.00	100.00	100.00
spaR	(spaR) type III secretion system minor export apparatus protein SpaR [TTSS(SPI-1 encode) (VF0116)] [Salmonella enterica subsp. enterica serovar Typhimurium str. LT2]	100.00	100.00	100.00	100.00	100.00	100.00	100.00	100.00	100.00	100.00	100.00	100.00	100.00	100.00	100.00	100.00	100.00	100.00	100.00	100.00	100.00	100.00
spaS	(spaS) type III secretion system export apparatus switch protein SpaS [TTSS(SPI-1 encode) (VF0116)] [Salmonella enterica subsp. enterica serovar Typhimurium str. LT2]	100.00	100.00	100.00	100.00	100.00	100.00	100.00	100.00	100.00	100.00	100.00	100.00	100.00	100.00	100.00	100.00	100.00	100.00	100.00	100.00	100.00	100.00
spiC/ssaB	(spiC/ssaB) type III secretion system protein SsaB [TTSS(SPI-2 encode) (VF0321)] [Salmonella enterica subsp. enterica serovar Typhimurium str. LT2]	100.00	100.00	100.00	100.00	100.00	100.00	100.00	100.00	100.00	100.00	100.00	100.00	100.00	100.00	100.00	100.00	100.00	100.00	100.00	100.00	100.00	100.00
sptP	(sptP) type III secretion system effector SptP tyrosine phosphatase and GTPase-activating protein [TTSS(SPI-1 encode) (VF0116)] [Salmonella enterica subsp. enterica serovar Typhimurium str. LT2]	100.00	100.00	100.00	100.00	100.00	100.00	100.00	100.00	100.00	100.00	100.00	100.00	100.00	100.00	100.00	100.00	100.00	100.00	100.00	100.00	100.00	100.00
ssaC	(ssaC) type III secretion system secretin SsaC [TTSS(SPI-2 encode) (VF0321)] [Salmonella enterica subsp. enterica serovar Typhimurium str. LT2]	100.00	100.00	100.00	100.00	100.00	100.00	100.00	100.00	100.00	100.00	100.00	100.00	100.00	100.00	100.00	100.00	100.00	100.00	100.00	100.00	100.00	100.00
ssaD	(ssaD) type III secretion system outer MS ring protein SsaD [TTSS(SPI-2 encode) (VF0321)] [Salmonella enterica subsp. enterica serovar Typhimurium str. LT2]	100.00	100.00	100.00	100.00	100.00	100.00	100.00	100.00	100.00	100.00	100.00	100.00	100.00	100.00	100.00	100.00	100.00	100.00	100.00	100.00	100.00	100.00
ssaE	(ssaE) chaperone for sseB [TTSS(SPI-2 encode) (VF0321)] [Salmonella enterica subsp. enterica serovar Typhimurium str. LT2]	100.00	100.00	100.00	100.00	100.00	100.00	100.00	100.00	100.00	100.00	100.00	100.00	100.00	100.00	100.00	100.00	100.00	100.00	100.00	100.00	100.00	100.00
ssaG	(ssaG) type III secretion system needle filament protein SsaG [TTSS(SPI-2 encode) (VF0321)] [Salmonella enterica subsp. enterica serovar Typhimurium str. LT2]	100.00	100.00	100.00	100.00	100.00	100.00	100.00	100.00	100.00	100.00	100.00	100.00	100.00	100.00	100.00	100.00	100.00	100.00	100.00	100.00	100.00	100.00
ssaH	(ssaH) type III secretion system protein SsaH [TTSS(SPI-2 encode) (VF0321)] [Salmonella enterica subsp. enterica serovar Typhimurium str. LT2]	100.00	100.00	100.00	100.00	100.00	100.00	100.00	100.00	100.00	100.00	100.00	100.00	100.00	100.00	100.00	100.00	100.00	100.00	100.00	100.00	100.00	100.00
ssaI	(ssaI) type III secretion system inner rod protein SsaI [TTSS(SPI-2 encode) (VF0321)] [Salmonella enterica subsp. enterica serovar Typhimurium str. LT2]	100.00	100.00	100.00	100.00	100.00	100.00	100.00	100.00	100.00	100.00	100.00	100.00	100.00	100.00	100.00	100.00	100.00	100.00	100.00	100.00	100.00	100.00
ssaJ	(ssaJ) type III secretion system inner MS ring protein SsaJ [TTSS(SPI-2 encode) (VF0321)] [Salmonella enterica subsp. enterica serovar Typhimurium str. LT2]	100.00	100.00	100.00	100.00	100.00	100.00	100.00	100.00	100.00	100.00	100.00	100.00	100.00	100.00	100.00	100.00	100.00	100.00	100.00	100.00	100.00	100.00
ssaK	(ssaK) type III secretion system stator SsaK [TTSS(SPI-2 encode) (VF0321)] [Salmonella enterica subsp. enterica serovar Typhimurium str. LT2]	100.00	100.00	100.00	100.00	100.00	100.00	100.00	100.00	100.00	100.00	100.00	100.00	100.00	100.00	100.00	100.00	100.00	100.00	100.00	100.00	100.00	100.00
ssaL	(ssaL) type III secretion system gatekeeper SsaL [TTSS(SPI-2 encode) (VF0321)] [Salmonella enterica subsp. enterica serovar Typhimurium str. LT2]	100.00	100.00	100.00	100.00	100.00	100.00	100.00	100.00	100.00	100.00	100.00	100.00	100.00	100.00	100.00	100.00	100.00	100.00	100.00	100.00	100.00	100.00
ssaM	(ssaM) type III secretion system protein SsaM [TTSS(SPI-2 encode) (VF0321)] [Salmonella enterica subsp. enterica serovar Typhimurium str. LT2]	100.00	100.00	100.00	100.00	100.00	100.00	100.00	100.00	100.00	100.00	100.00	100.00	100.00	100.00	100.00	100.00	100.00	100.00	100.00	100.00	100.00	100.00
ssaN	(ssaN) type III secretion system ATPase SsaN [TTSS(SPI-2 encode) (VF0321)] [Salmonella enterica subsp. enterica serovar Typhimurium str. LT2]	100.00	100.00	100.00	100.00	100.00	100.00	100.00	100.00	100.00	100.00	100.00	100.00	100.00	100.00	100.00	100.00	100.00	100.00	100.00	100.00	100.00	100.00
ssaO	(ssaO) type III secretion system stalk protein SsaO [TTSS(SPI-2 encode) (VF0321)] [Salmonella enterica subsp. enterica serovar Typhimurium str. LT2]	100.00	100.00	100.00	100.00	100.00	100.00	100.00	100.00	100.00	100.00	100.00	100.00	100.00	100.00	100.00	100.00	100.00	100.00	100.00	100.00	100.00	100.00
ssaP	(ssaP) type III secretion system needle length regulator SsaP [TTSS(SPI-2 encode) (VF0321)] [Salmonella enterica subsp. enterica serovar Typhimurium str. LT2]	100.00	100.00	100.00	100.00	100.00	100.00	100.00	100.00	100.00	100.00	100.00	100.00	100.00	100.00	100.00	100.00	100.00	100.00	100.00	100.00	100.00	100.00
ssaQ	(ssaQ) type III secretion system C ring protein SsaQ [TTSS(SPI-2 encode) (VF0321)] [Salmonella enterica subsp. enterica serovar Typhimurium str. LT2]	100.00	100.00	100.00	100.00	100.00	100.00	100.00	100.00	100.00	100.00	100.00	100.00	100.00	100.00	100.00	100.00	100.00	100.00	100.00	100.00	100.00	100.00
ssaR	(ssaR) type III secretion system minor export apparatus protein SsaR [TTSS(SPI-2 encode) (VF0321)] [Salmonella enterica subsp. enterica serovar Typhimurium str. LT2]	100.00	100.00	100.00	100.00	100.00	100.00	100.00	100.00	100.00	100.00	100.00	100.00	100.00	100.00	100.00	100.00	100.00	100.00	100.00	100.00	100.00	100.00
ssaS	(ssaS) type III secretion system minor export apparatus protein SsaS [TTSS(SPI-2 encode) (VF0321)] [Salmonella enterica subsp. enterica serovar Typhimurium str. LT2]	100.00	100.00	100.00	100.00	100.00	100.00	100.00	100.00	100.00	100.00	100.00	100.00	100.00	100.00	100.00	100.00	100.00	100.00	100.00	100.00	100.00	100.00
ssaT	(ssaT) type III secretion system minor export apparatus protein SsaT [TTSS(SPI-2 encode) (VF0321)] [Salmonella enterica subsp. enterica serovar Typhimurium str. LT2]	100.00	100.00	100.00	100.00	100.00	100.00	100.00	100.00	100.00	100.00	100.00	100.00	100.00	100.00	100.00	100.00	100.00	100.00	100.00	100.00	100.00	100.00
ssaU	(ssaU) type III secretion system export apparatus switch protein SsaU [TTSS(SPI-2 encode) (VF0321)] [Salmonella enterica subsp. enterica serovar Typhimurium str. LT2]	100.00	100.00	100.00	100.00	100.00	100.00	100.00	100.00	100.00	100.00	100.00	100.00	100.00	100.00	100.00	100.00	100.00	100.00	100.00	100.00	100.00	100.00
ssaV	(ssaV) type III secretion system major export apparatus protein ssaV [TTSS(SPI-2 encode) (VF0321)] [Salmonella enterica subsp. enterica serovar Typhimurium str. LT2]	100.00	100.00	100.00	100.00	100.00	100.00	100.00	100.00	100.00	100.00	100.00	100.00	100.00	100.00	100.00	100.00	100.00	100.00	100.00	100.00	100.00	100.00
sscA	(sscA) chaperone for sseC [SPI-2 encoded T3SS (SS021)] [Salmonella enterica subsp. enterica serovar Typhimurium str. LT2]	100.00	100.00	100.00	100.00	100.00	100.00	100.00	100.00	100.00	100.00	100.00	100.00	100.00	100.00	100.00	100.00	100.00	100.00	100.00	100.00	100.00	100.00
sscB	(sscB) chaperone for sseF [SPI-2 encoded T3SS (SS021)] [Salmonella enterica subsp. enterica serovar Typhimurium str. LT2]	100.00	100.00	100.00	100.00	100.00	100.00	100.00	100.00	100.00	100.00	100.00	100.00	100.00	100.00	100.00	100.00	100.00	100.00	100.00	100.00	100.00	100.00
sseA	(sseA) chaperone for sseB and sseD [TTSS(SPI-2 encode) (VF0321)] [Salmonella enterica subsp. enterica serovar Typhimurium str. LT2]	100.00	100.00	100.00	100.00	100.00	100.00	100.00	100.00	100.00	100.00	100.00	100.00	100.00	100.00	100.00	100.00	100.00	100.00	100.00	100.00	100.00	100.00
sseB	(sseB) type III secretion system effector SseB [TTSS(SPI-2 encode) (VF0321)] [Salmonella enterica subsp. enterica serovar Typhimurium str. LT2]	100.00	100.00	100.00	100.00	100.00	100.00	100.00	100.00	100.00	100.00	100.00	100.00	100.00	100.00	100.00	100.00	100.00	100.00	100.00	100.00	100.00	100.00
sseC	(sseC) type III secretion system hydrophilic translocator pore protein SseC [TTSS(SPI-2 encode) (VF0321)] [Salmonella enterica subsp. enterica serovar Typhimurium str. LT2]	100.00	100.00	100.00	100.00	100.00	100.00	100.00	100.00	100.00	100.00	100.00	100.00	100.00	100.00	100.00	100.00	100.00	100.00	100.00	100.00	100.00	100.00
sseD	(sseD) type III secretion system hydrophilic translocator pore protein SseD [TTSS(SPI-2 encode) (VF0321)] [Salmonella enterica subsp. enterica serovar Typhimurium str. LT2]	100.00	100.00	100.00	100.00	100.00	100.00	100.00	100.00	100.00	100.00	100.00	100.00	100.00	100.00	100.00	100.00	100.00	100.00	100.00	100.00	100.00	100.00
sseE	(sseE) type III secretion system effector SseE [TTSS(SPI-2 encode) (VF0321)] [Salmonella enterica subsp. enterica serovar Typhimurium str. LT2]	100.00	100.00	100.00	100.00	100.00	100.00	100.00	100.00	100.00	100.00	100.00	100.00	100.00	100.00	100.00	100.00	100.00	100.00	100.00	100.00	100.00	100.00
sseF	(sseF) type III secretion system effector SseF [TTSS(SPI-2 encode) (VF0321)] [Salmonella enterica subsp. enterica serovar Typhimurium str. LT2]	100.00	100.00	100.00	100.00	100.00	100.00	100.00	100.00	100.00	100.00	100.00	100.00	100.00	100.00	100.00	100.00	100.00	100.00	100.00	100.00	100.00	100.00
sseG	(sseG) type III secretion system effector SseG [TTSS(SPI-2 encode) (VF0321)] [Salmonella enterica subsp. enterica serovar Typhimurium str. LT2]	100.00	100.00	100.00	100.00	100.00	100.00	100.00	100.00	100.00	100.00	100.00	100.00	100.00	100.00	100.00	100.00	100.00	100.00	100.00	100.00	100.00	100.00
sseJ	(sseJ) type III secretion system effector SseJ glycerophospholipid:cholesterol acyltransferase [TTSS(SPI-2 encode) (VF0321)] [Salmonella enterica subsp. enterica serovar Typhimurium str. LT2]	100.00	100.00	100.00	100.00	100.00	100.00	100.00	100.00	100.00	100.00	100.00	100.00	100.00	100.00	100.00	100.00	100.00	100.00	100.00	100.00	100.00	100.00
sseK1	(sseK1) type III secretion system effector SseK1 [SPI-2 encoded T3SS (SS021)] [Salmonella enterica subsp. enterica serovar Typhimurium str. LT2]	100.00	100.00	100.00	100.00	100.00	100.00	100.00	100.00	100.00	100.00	100.00	100.00	100.00	100.00	100.00	100.00	100.00	100.00	100.00	100.00	100.00	100.00
sseL	(sseL) type III secretion system effector SseL deubiquitinase [SPI-2 encoded T3SS (SS021)] [Salmonella enterica subsp. enterica serovar Typhimurium str. LT2]	100.00	100.00	100.00	100.00	100.00	100.00	100.00	100.00	100.00	100.00	100.00	100.00	100.00	100.00	100.00	100.00	100.00	100.00	100.00	100.00	100.00	100.00
sspH1	(sspH1) type III secretion system effector SspH1 E3 ubiquitin ligase [SPI-1 encoded T3SS (SS010)] [Salmonella enterica subsp. enterica serovar Typhimurium str. 14028s]	100.00	100.00	100.00	100.00	100.00	100.00	.	100.00	100.00	100.00	100.00	.	100.00	100.00	100.00	100.00	100.00	.	100.00	100.00	100.00	100.00
sspH2	(sspH2) type III secretion system effector SspH2 E3 ubiquitin ligase [TTSS(SPI-2 encode) (VF0321)] [Salmonella enterica subsp. enterica serovar Typhimurium str. LT2]	.	.	100.00	100.00	.	100.00	100.00	.	.	100.00	100.00	.	100.00	100.00	.	.	88.47	100.00	100.00	100.00	100.00	100.00
steA	(steA) type III secretion system effector SteA [SPI-1 encoded T3SS (SS010)] [Salmonella enterica subsp. enterica serovar Typhimurium str. LT2]	100.00	100.00	100.00	100.00	100.00	100.00	100.00	100.00	100.00	100.00	100.00	100.00	100.00	100.00	100.00	100.00	100.00	100.00	100.00	100.00	100.00	100.00
steB	(steB) type III secretion system effector SteB [SPI-1 encoded T3SS (SS010)] [Salmonella enterica subsp. enterica serovar Typhimurium str. LT2]	100.00	100.00	100.00	100.00	100.00	100.00	100.00	100.00	100.00	100.00	100.00	100.00	100.00	100.00	100.00	100.00	100.00	100.00	100.00	100.00	100.00	100.00
steC	(steC) type III secretion system effector SteC [SPI-2 encoded T3SS (SS021)] [Salmonella enterica subsp. enterica serovar Typhimurium str. LT2]	100.00	100.00	100.00	100.00	100.00	100.00	100.00	100.00	100.00	100.00	100.00	100.00	100.00	100.00	100.00	100.00	100.00	100.00	100.00	100.00	100.00	100.00
